# Supplementary material for: The Association between Three Cyclooxygenase-2 Polymorphisms and Hepatocellular Carcinoma Risk: A Meta-Analysis
Source: PLoS One. 2015 Mar 2;10(3):e0118251. doi: 10.1371/journal.pone.0118251 (PMC4346398; doi:10.1371/journal.pone.0118251)
Supplement: S1 Support Information — (ZIP) [file pone.0118251.s002.zip]

Archive with 2 entries (2 files):
- articles acquired from databases .xlsx
- detailed data extracted from eligible articles.xls
