# Supplementary material for: The Association between Three Cyclooxygenase-2 Polymorphisms and Hepatocellular Carcinoma Risk: A Meta-Analysis
Source: PLoS One. 2015 Mar 2;10(3):e0118251. doi: 10.1371/journal.pone.0118251 (PMC4346398; doi:10.1371/journal.pone.0118251)
Supplement: S1 Support Information — (ZIP) [file pone.0118251.s002.zip › articles acquired from databases .xlsx]

## Sheet: cox-2 Copy1
title	Author	year	journal	volume	issue	page	excluded or included
[A case of complete regression of hepatocellular carcinoma during administration of COX-2 inhibitor].	Song, H. J., et al.	2006	Korean J Hepatol	12	3	449-454	excluded for improper titles
[Effect of saikosaponins-d on cyclooxygenase-2 expression of human hepatocellular carcinoma cell line SMMC-7721].	He, S. X., et al.	2006	Zhonghua Gan Zang Bing Za Zhi	14	5	712-714	excluded for improper titles
[Effects of COX-2 gene silencing by shRNA on biological characteristics of human hepatocellular carcinoma cell line HepG2].	Xu, K. S., et al.	2007	Ai Zheng	26	1	32-37	excluded for improper titles
[Expressions and significance of COX-2 and P-gp in human hepatocellular carcinoma tissues].	Li, B., et al.	2011	Zhonghua Gan Zang Bing Za Zhi	19	10	755-758	excluded for improper titles
[Significance of cyclooxygenase-2 as a chemotherapeutic target in hepatocellular carcinoma].	Kern, M. A., et al.	2007	Verh Dtsch Ges Pathol	91	3	257-268	excluded for improper titles
[The effect of HCV core protein on the expression of cyclooxygenase 2 (COX-2) in HepG2 cells].	Liu, Y. L., et al.	2006	Xi Bao Yu Fen Zi Mian Yi Xue Za Zhi	22	3	343-345	excluded for improper titles
[The effects of adenovirus-mediated human COX-2 antisense RNA on the growth of hepatocellular carcinoma].	Wang, X. H., et al.	2005	Zhonghua Gan Zang Bing Za Zhi	13	5	355-358	excluded for improper titles
[The expression of hepatitis B virus X protein and cyclooxygenase-2 in hepatitis B virus-related hepatocellular carcinoma: correlation with microangiogenesis and metastasis, and what is the possible mechanism].	Liu, K. G., et al.	2010	Zhonghua Gan Zang Bing Za Zhi	18	1	831-836	excluded for improper titles
-765G>C and 8473T>C polymorphisms of COX-2 and cancer risk: a meta-analysis based on 33 case-control studies.	Zhu, W., et al.	2010	Mol Biol Rep	37	1	277-288	excluded for improper titles
A COX-2 inhibitor reduces oval cell proliferation during the early stages of oncogenesis in an animal model of hepatocellular carcinoma.	Olynyk, J. K., et al.	2003	Hepatology	38	4	410a-410a	excluded for improper titles
Association between single nucleotide polymorphisms in the Cyclooxygenase-2, tumor necrosis factor-(alpha), and vascular endothelial growth factor-A genes, and susceptibility to hepatocellular carcinoma.	Giacalone, A., et al.	2011	OMICS A Journal of Integrative Biology	15	3	193-196	excluded because of studying on other polymorphisms or prognosis of HCC
Association between TP53 Arg72Pro polymorphism and hepatocellular carcinoma risk: a meta-analysis.	Xu, C. T., et al.	2012	Asian Pac J Cancer Prev	13	9	4305-4309	excluded for improper titles
Association between transforming growth factor-beta1 polymorphisms and hepatocellular cancer risk: A meta-analysis.	Xiang, T. X., et al.	2012	Hepatol Res	42	6	583-590	excluded for improper titles
Association of common promoter polymorphisms of MCP1 with hepatitis B virus clearance.	Byung, L. P., et al.	2006	Experimental and Molecular Medicine	38	6	694-702	excluded for improper titles
Association of COX-2 gene SNPs with the risk of hepatocellular carcinoma.	Fan, X. J., et al.	2011	Chinese Journal of Cancer Prevention and Treatment	18	6	405-409	included
Association of cyclooxygenase 2 single-nucleotide polymorphisms and hepatocellular carcinoma in Taiwan.	Chang, W. S., et al.	2012	Chin J Physiol	55	1	41646	included
Beta-catenin inhibition by COX-2-dependent and independent pathways is associated with decreased proliferation and survival of hepatocellular carcinoma cells.	Behari, J., et al.	2005	Hepatology	42	4	308a-308a	excluded for improper titles
Celecoxib inhibits MDR1 expression through COX-2-dependent mechanism in human hepatocellular carcinoma (HepG2) cell line.	Roy, K. R., et al.	2010	Cancer Chemother Pharmacol	65	5	903-911	excluded for improper titles
Chebulagic acid synergizes the cytotoxicity of doxorubicin in human hepatocellular carcinoma through COX-2 dependant modulation of MDR-1.	Achari, C., et al.	2011	Med Chem	7	5	432-442	excluded for improper titles
Clinical significance of Cox-2, Survivin and Bcl-2 expression in hepatocellular carcinoma (HCC).	Yang, Y., et al.	2011	Med Oncol	28	3	796-803	excluded for improper titles
Clinical trials update from the American College of Cardiology 2008: CARISMA, TRENDS, meta-analysis of Cox-2 studies, HAT, ON-TARGET, HYVET, ACCOMPLISH, MOMENTUM, PROTECT, HORIZON-HF and REVERSE.	Cleland, J. G. F., et al.	2008	European journal of heart failure	10	6	614-620	excluded for improper titles
Coexpression of inducible nitric oxide synthase and COX-2 in hepatocellular carcinoma and surrounding liver: possible involvement of COX-2 in the angiogenesis of hepatitis C virus-positive cases.	Rahman, M. A., et al.	2001	Clin Cancer Res	7	5	1325-1332	excluded for improper titles
Combination of cyclooxygenase-2 inhibitor and doxorubicin increases the growth inhibition and apoptosis in human hepatocellular carcinoma cells.	Pan, Y. Y., et al.	2007	Exp Oncol	29	25	23-29	excluded for improper titles
Comparative genetic analyses point to HCP5 as susceptibility locus for HCV-associated hepatocellular carcinoma.	Lange, C. M., et al.	2013	J Hepatol	59	3	504-509	excluded for improper titles
Correlation between expression of cyclooxygenase-2 and the presence of CD4+ infiltrating T-lymphocyte in human primary hepatocellular carcinoma.	Gao, Y. W., et al.	2008	Hepatogastroenterology	55	2	345-350	excluded for improper titles
Correlation between expression of cyclooxygenase-2 and the presence of inflammatory cells in human primary hepatocellular carcinoma: possible role in tumor promotion and angiogenesis.	Cervello, M., et al.	2005	World J Gastroenterol	11	30	4638-4643	excluded for improper titles
Correspondence re: M. Kondo et al., increased expression of COX-2 in nontumor liver tissue is associated with shorter disease-free survival in patients with hepatocellular carcinoma. Clin. Cancer Res., 5 : 4005-4012, 1999.	Utsunomiya, T., et al.	2000	Clinical Cancer Research	6	12	4965-4966	excluded for improper titles
Correspondence re: M. Kondo et al., Increased expression of COX-2 in nontumor liver tissue is associated with shorter disease-free survival in patients with hepatocellular carcinoma. Clin. Cancer Res., 5: 4005-4012, 1999.	Utsunomiya, T., et al.	2000	Clin Cancer Res	6	12	4965-4966	excluded for improper titles
COX-2 - a target for preventing hepatic carcinoma?	Rahman, M. A., et al.	2002	Expert Opin Ther Targets	6	4	483-490	excluded for improper titles
COX-2 and survivin reduction may play a role in berberine-induced apoptosis in human ductal breast epithelial tumor cell line.	Pazhang, Y., et al.	2012	Tumour Biol	33	1	207-214	excluded for improper titles
COX-2 expression in hepatocellular carcinoma is an initiation event; while EGF receptor expression with downstream pathway activation is a prognostic predictor of survival.	Foster, J., et al.	2007	Ann Surg Oncol	14	2	752-758	excluded for improper titles
COX-2 inhibitors sensitize human hepatocellular carcinoma cells to TRAIL-induced apoptosis.	Yamanaka, Y., et al.	2006	Int J Mol Med	18	1	41-47	excluded for improper titles
COX-2 mediates hepatitis B virus X protein abrogation of p53-induced apoptosis.	Cheng, A. S., et al.	2008	Biochem Biophys Res Commun	374	2	175-180	excluded for improper titles
COX-2 polymorphisms -765G->C and -1195A->G and hepatocellular carcinoma risk.	Gharib, A. F., et al.	2014	Gene	543	2	234-236	included
COX-23’非翻译区8473T ＞C变异与肝癌发病风险的关系.	邵莎莎, et al.	2014	河北联合大学学报（医学版）		2	141-142	excluded for improper titles
COX-2-765G>C polymorphism increases the risk of cancer: a meta-analysis.	Wang, X.-f., et al.	2013	PLoS One	8	9	e73213	excluded for improper titles
COX-2-dependent and COX-2-independent mode of action of celecoxib in human liver cancer cells.	Cervello, M., et al.	2011	OMICS	15	6	383-392	excluded for improper titles
Cox-2-derived PGE2 activates beta-catenin in human hepatocellular carcinoma cells: implication for targeted chemoprevention and treatment.	Lim, K., et al.	2007	Hepatology	46	4	261a-261a	excluded for improper titles
COX-2-mediated PGE(2) activates EGFR and Met receptor and induces hepatocellular carcinoma cell invasion.	Han, C., et al.	2005	Faseb Journal	19	5	A1049-A1049	excluded for improper titles
COX-2基因单核苷酸多态性与肝细胞癌关联的研究.	范雪娇, et al.	2011	中华肿瘤防治杂志		6	405-409	excluded for improper titles
COX-2基因启动子区单核苷酸多态与肝癌遗传易感性的关系.	许东奎	2008	中华肝胆外科杂志	14	12	840-843	included
C-Phycocyanin inhibits MDR1 through reactive oxygen species and cyclooxygenase-2 mediated pathways in human hepatocellular carcinoma cell line.	Nishanth, R. P., et al.	2010	Eur J Pharmacol	649	5	74-83	excluded for improper titles
Current evidence on the relationship between polymorphisms in the COX-2 gene and breast cancer risk: a meta-analysis.	Yu, K.-D., et al.	2010	Breast Cancer Res Treat	122	1	251-257	excluded for improper titles
Cyclooxygenase and prostaglandin synthases: roles in plaque stability and instability in humans.	Santovito, D., et al.	2009	Curr Opin Lipidol	20	5	402-408	excluded for improper titles
Cyclooxygenase-2 (COX-2) G-765C is a protective factor for coronary artery disease but not for ischemic stroke: a meta-analysis.	Li, W., et al.	2009	Atherosclerosis	207	2	492-495	excluded for improper titles
Cyclooxygenase-2 (COX-2) is directly involved but not decisive in proliferation of human hepatocellular carcinoma cells.	Park, J. W., et al.	2006	J Cancer Res Clin Oncol	132	3	184-192	excluded for improper titles
Cyclooxygenase-2 (COX-2) is highly expressed in cirrhosis and hepatocellular carcinoma.	Pazirandeh, S., et al.	2004	Gastroenterology	126	4	A676-A676	excluded for improper titles
Cyclooxygenase-2 (COX-2) siRNA inhibits the expression of COX-2 protein and the growth of human hepatocellular carcinoma cells.	Park, J. W., et al.	2004	Hepatology	40	4	373a-373a	excluded for improper titles
Cyclooxygenase-2 (COX-2): does it matter in patients with HCV-related liver cirrhosis?	Yu, J. and J. J. Sung	2007	J Gastroenterol Hepatol	22	8	1169-1171	excluded for improper titles
Cyclooxygenase-2 (COX-2)--a therapeutic target in liver cancer?	Breinig, M., et al.	2007	Curr Pharm Des	13	32	3305-3315	excluded for improper titles
Cyclooxygenase-2 -765 G/C polymorphisms and susceptibility to hepatitis B-related liver cancer in Han Chinese population.	He, J., et al.	2012	Mol Biol Rep	39	4	4163-4168	included
Cyclooxygenase-2 and Akt mediate multiple growth-factor-induced epithelial-mesenchymal transition in human hepatocellular carcinoma.	Ogunwobi, O. O., et al.	2012	J Gastroenterol Hepatol	27	8	566-578	excluded for improper titles
Cyclooxygenase-2 and vascular endothelial growth factor in chronic hepatitis, cirrhosis and hepatocellular carcinoma.	Kwon, S. H., et al.	2012	Clin Mol Hepatol	18	10	287-294	excluded for improper titles
Cyclooxygenase-2 expression in hepatocellular carcinoma, cirrhosis and chronic hepatitis in the United States.	Pazirandeh, S., et al.	2007	Dig Dis Sci	52	10	220-227	excluded for improper titles
Cyclooxygenase-2 gene promoter haplotypes affect susceptibility to hepatitis C virus infection and the disease progression	Sakaki, M.Makino, R.Hiroishi, K.Imawari, M	2009	Hepatology	50		944	excluded because of studying on other polymorphisms or prognosis of HCC
Cyclooxygenase-2 in hepatocellular carcinoma.	Wu, T.	2006	Cancer Treat Rev	32	1	28-44	excluded for improper titles
Cyclooxygenase-2 inhibition induces apoptosis signaling via death receptors and mitochondria in hepatocellular carcinoma.	Kern, M. A., et al.	2006	Cancer Res	66	3	7059-7066	excluded for improper titles
Cyclooxygenase-2 inhibitor is a robust enhancer of anticancer agents against hepatocellular carcinoma multicellular spheroids.	Cui, J., et al.	2014	Onco Targets Ther	7	82-83	353-363	excluded for improper titles
Cyclooxygenase-2 inhibitors suppress the growth of human hepatocellular carcinoma implants in nude mice.	Kern, M. A., et al.	2004	Carcinogenesis	25	1	1193-1199	excluded for improper titles
Cyclooxygenase-2 mRNA is up-regulated in cirrhotic or chronic hepatitis liver adjacent to hepatocellular carcinoma.	Morinaga, S., et al.	2002	J Gastroenterol Hepatol	17	1	1110-1116	excluded for improper titles
Cyclo-oxygenase-2 overexpression is a feature of early and well-differentiated hepatocellular carcinoma with a favourable prognosis.	Schmitz, K. J., et al.	2009	J Clin Pathol	62	8	690-693	excluded for improper titles
Cyclooxygenase-2 pathway correlates with vascular endothelial growth factor expression and tumor angiogenesis in hepatitis B virus-associated hepatocellular carcinoma.	Cheng, A. S., et al.	2004	Int J Oncol	24	4	853-860	excluded for improper titles
Cyclooxygenase-2 Polymorphisms and Susceptibility to Hepatocellular Carcinoma [article in Chinese].	Song, X., et al.	2011	The Practical Journal of Cancer			255-258	excluded based on the same research population
Cyclooxygenase-2 promoter polymorphism -899G/C is associated with hepatitis B-related liver cancer in a Chinese population of Gansu province.	He, J. H., et al.	2011	Chin Med J (Engl)	124	24	4193-4197	excluded because of studying on other polymorphisms or prognosis of HCC
Cyclooxygenase-2 promotes hepatocellular carcinoma cell growth through Akt activation: evidence for Akt inhibition in celecoxib-induced apoptosis.	Leng, J., et al.	2003	Hepatology	38	3	756-768	excluded for improper titles
Cyclooxygenase-2 single-nucleotide polymorphisms and hepatocellular carcinoma in Egypt.	Mohamed, F. Z., et al.	2014	Mol Biol Rep	41	3	1461-1468	included
CYP2E1 RsaI/PstI polymorphism and liver cancer risk among east Asians: a HuGE review and meta-analysis.	Tian, Z., et al.	2012	Asian Pac J Cancer Prev	13	10	4915-4921	excluded for improper titles
Distribution of constitutive (COX-1) and inducible (COX-2) cyclooxygenase in postviral human liver cirrhosis: a possible role for COX-2 in the pathogenesis of liver cirrhosis.	Mohammed, N. A., et al.	2004	J Clin Pathol	57	4	350-354	excluded for improper titles
Do COX-2 inhibitors raise blood pressure more than nonselective NSAIDs and placebo? An updated meta-analysis.	Chan, C. C., et al.	2009	Journal of hypertension	27	12	2332-2341	excluded for improper titles
Do selective COX-2 inhibitors increase the risk of cerebrovascular events? A meta-analysis of randomized controlled trials.	Chen, L. C. and D. M. Ashcroft	2006	Journal of clinical pharmacy and therapeutics	31	6	565-576	excluded for improper titles
Dual action of a selective cyclooxygenase-2 inhibitor on vascular endothelial growth factor expression in human hepatocellular carcinoma cells: novel involvement of discoidin domain receptor 2.	Lee, N. O., et al.	2012	J Cancer Res Clin Oncol	138	41642	73-84	excluded for improper titles
E2F1 inhibits c-Myc-driven apoptosis via PIK3CA/Akt/mTOR and COX-2 in a mouse model of human liver cancer.	Ladu, S., et al.	2008	Gastroenterology	135	4	1322-1332	excluded for improper titles
Effect of DHT on COX-2 expression in human hepatocellular carcinoma cell lines and relationship between AR and COX-2 in human hepatocellular carcinoma.	Rahman, M. A., et al.	2002	Cancer Epidemiology Biomarkers & Prevention	11	10	1147s-1148s	excluded for improper titles
Effect of Ginkgo biloba extract on the expressions of Cox-2 and GST-Pi in rats with hepatocellular carcinoma risk.	Ou, C., et al.	2014	African Health Sciences	14	1	37-48	excluded for improper titles
Effects of curcumin on tumor angiogenesis and biomarkers, COX-2 and VEGF, in hepatocellular carcinoma cell-implanted nude mice.	Yoysungnoen, P., et al.	2006	Clin Hemorheol Microcirc	34	41641	109-115	excluded for improper titles
Endocannabinoid oxygenation by cyclooxygenases, lipoxygenases, and cytochromes P450: cross-talk between the eicosanoid and endocannabinoid signaling pathways.	Rouzer, C. A. and L. J. Marnett	2011	Chem Rev	111	10	5899-5921	excluded for improper titles
Enhanced 5-fluorouracil cytotoxicity in high COX-2 expressing hepatocellular carcinoma cells by wogonin via the PI3K/Akt pathway.	Zhao, L., et al.	2013	Biochem Cell Biol	91	4	221-229	excluded for improper titles
Environmental factors and risk for hepatocellular carcinoma.	Yu, M. C. and J. M. Yuan	2004	Gastroenterology	127	5 Suppl 1	S72-78	excluded for improper titles
Evaluation of epigenetic modulation of cyclooxygenase-2 as a prognostic marker for hepatocellular carcinoma.	Fernandez-Alvarez, A., et al.	2012	Oncogenesis	1	9	e23	excluded for improper titles
Ex vivo analysis of antineoplastic agents in precision-cut tissue slices of human origin: effects of cyclooxygenase-2 inhibition in hepatocellular carcinoma.	Kern, M. A., et al.	2006	Liver Int	26	4	604-612	excluded for improper titles
Expression of cyclooxygenase-2 (COX-2) in hepatocellular carcinoma and growth inhibition of hepatoma cell lines by a COX-2 inhibitor, NS-398.	Bae, S. H., et al.	2001	Clin Cancer Res	7	5	1410-1418	excluded for improper titles
Expression of cyclooxygenase-2 and transforming growth factor-beta1 in HCV-induced chronic liver disease and hepatocellular carcinoma.	El-Bassiouny, A. E., et al.	2007	MedGenMed	9	3	45	excluded for improper titles
Expression of cyclooxygenase-2 in human hepatocellular carcinoma: relevance to tumor dedifferentiation.	Koga, H., et al.	1999	Hepatology	29	11	688-696	excluded for improper titles
Expression of HBx and COX-2 in chronic hepatitis B, cirrhosis and hepatocellular carcinoma: implication of HBx in upregulation of COX-2.	Cheng, A. S., et al.	2004	Mod Pathol	17	10	1169-1179	excluded for improper titles
Expression of HBx and COX-2 in chronic hepatitis B, cirrhosis and hepatocellular carcinoma: implication of HBx in upregulation of COX-2.	Cheng, A. S. L., et al.	2004	Modern Pathology	17	10	1169-1179	excluded for improper titles
Functional polymorphisms of cyclooxygenase-2 (COX-2) gene and risk for esophageal squmaous cell carcinoma.	Upadhyay, R., et al.	2009	Mutat Res	663	41641	52-59	excluded for improper titles
Functional polymorphisms of cyclooxygenase-2 gene and risk for hepatocellular carcinoma.	Akkiz, H., et al.	2011	Mol Cell Biochem	347	41641	201-208	included
Genetic variants in STAT4 and HLA-DQ genes confer risk of hepatitis B virus-related hepatocellular carcinoma.	Jiang, D. K., et al.	2013	Nat Genet	45	1	72-75	excluded for improper titles
Glutathione S-transferase P1 Ile105Val polymorphism and oral cancer risk: a meta-analysis.	Li, W., et al.	2013	Int J Med Sci	10	4	392-398	excluded for improper titles
GST polymorphisms are associated with hepatocellular carcinoma risk in Chinese population.	Yu, L., et al.	2011	World J Gastroenterol	17	27	3248-3256	excluded for improper titles
Has Cox-2 a prognostic role in non-small-cell lung cancer? A systematic review of the literature with meta-analysis of the survival results.	Mascaux, C., et al.	2006	Br J Cancer	95	2	139-145	excluded for improper titles
Hepatitis B virus gene C1653T polymorphism mutation and hepatocellular carcinoma risk: an updated meta-analysis.	Shi, H. P., et al.	2013	Asian Pac J Cancer Prev	14	2	1043-1047	excluded for improper titles
Hepatocellular carcinoma in cirrhosis: incidence and risk factors.	Fattovich, G., et al.	2004	Gastroenterology	127	5 Suppl 1	S35-50	excluded for improper titles
Hepatocellular carcinoma.	Forner, A., et al.	2012	Lancet	379	9822	1245-1255	excluded for improper titles
Hepatocellular carcinoma: is there a potential for chemoprevention using cyclooxygenase-2 inhibitors?	Koga, H.	2003	Cancer	98	11	661-667	excluded for improper titles
Hepatocyte growth factor upregulation promotes carcinogenesis and epithelial-mesenchymal transition in hepatocellular carcinoma via Akt and COX-2 pathways.	Ogunwobi, O. O. and C. Liu	2011	Clin Exp Metastasis	28	8	721-731	excluded for improper titles
Hypermethylation of Cyclooxygenase-2 (Cox-2) promoter in human hepatocellular carcinoma cell lines.	Murata, H., et al.	2003	Gastroenterology	124	4	A564-A564	excluded for improper titles
Identification of functional genetic variants in cyclooxygenase-2 and their association with risk of esophageal cancer.	Zhang, X., et al.	2005	Gastroenterology	129	2	565-576	excluded for improper titles
In vitro and in vivo effects and mechanisms of celecoxib-induced growth inhibition of human hepatocellular carcinoma cells.	Cui, W., et al.	2005	Clin Cancer Res	11	22	8213-8221	excluded for improper titles
Increased expression of COX-2 in nontumor liver tissue is associated with shorter disease-free survival in patients with hepatocellular carcinoma.	Kondo, M., et al.	1999	Clin Cancer Res	5	12	4005-4012	excluded for improper titles
Increased expression of cyclooxygenase-2 and increased infiltration of regulatory T cells in tumors of patients with hepatocellular carcinoma.	Gao, Y. W., et al.	2009	Digestion	79	4	169-176	excluded for improper titles
Induction of angiopoietin-2 gene expression by COX-2: a novel role for COX-2 inhibitors during hepatocarcinogenesis.	Tanaka, S., et al.	2006	J Hepatol	44	1	233-235	excluded for improper titles
Inflammation and Cancer II. Role of chronic inflammation and cytokine gene polymorphisms in the pathogenesis of gastrointestinal malignancy.	Macarthur, M., et al.	2004	American Journal of Physiology - Gastrointestinal and Liver Physiology	286	4 49-4	G515-G520	excluded for improper titles
Influence of cyclooxygenase-2 (COX-2) gene promoter polymorphism -765 on graft loss after renal transplantation.	Courivaud, C., et al.	2009	American journal of transplantation : official journal of the American Society of Transplantation and the American Society of Transplant Surgeons	9	12	2752-2757	excluded for improper titles
Influence of cyclooxygenase-2 (COX-2) gene promoter polymorphism at position -765 on skin cancer after renal transplantation.	Aubin, F., et al.	2010	The Journal of investigative dermatology	130	8	2134-2136	excluded for improper titles
Inhibited proliferation of cyclooxygenase-2 expressing human hepatoma cells by NS-398, a selective COX-2 inhibitor.	Hu, K. Q., et al.	2003	Int J Oncol	22	4	757-763	excluded for improper titles
Inhibitory effect of interferon-alpha-2b on expression of cyclooxygenase-2 and vascular endothelial growth factor in human hepatocellular carcinoma inoculated in nude mice.	Cao, B., et al.	2008	World J Gastroenterol	14	44	6802-6807	excluded for improper titles
Interleukin 1(beta) gene polymorphism and hepatitis C virus-related hepatocellular carcinoma [2] (multiple letters).	Yeo, A. E. T., et al.	2003	Hepatology	38	1	267-269	excluded for improper titles
Interleukin-10 gene polymorphisms and hepatocellular carcinoma susceptibility: a meta-analysis.	Wei, Y. G., et al.	2011	World J Gastroenterol	17	34	3941-3947	excluded for improper titles
In-vivo effects and mechanisms of celecoxib-reduced growth of cyclooxygenase-2 (COX-2)-expressing versus COX-2-deleted human HCC xenografts in nude mice.	Cui, W., et al.	2008	Anti-cancer drugs	19	9	891-897	excluded for improper titles
Involvement of cell cycle regulatory proteins and MAP kinase signaling pathway in growth inhibition and cell cycle arrest by a selective cyclooxygenase 2 inhibitor, etodolac, in human hepatocellular carcinoma cell lines.	Cheng, J., et al.	2004	Cancer Sci	95	8	666-673	excluded for improper titles
Lack of association of the cyclooxygenase 8473 T>C polymorphism with lung cancer: evidence from 9841 subjects.	Pan, F., et al.	2011	Asian Pac J Cancer Prev	12	8	1941-1945	excluded for improper titles
Lipopolysaccharide initiates a bypass feedback loop of epidermal growth factor receptor signaling by HPS70-induced COX-2 in H22 hepatocarcinoma cells.	Gong, W., et al.	2011	Oncol Rep	26	6	1505-1511	excluded for improper titles
MDM2 SNP309T>G polymorphism increases susceptibility to hepatitis B virus-related hepatocellular carcinoma in a northeast Han Chinese population.	Wang, X., et al.	2012	Liver Int	32	7	1172-1178	excluded for improper titles
Melatonin Inhibits Tumor Growth in Hepatocellular Carcinoma In Vitro and In Vivo Through G-Protein-cAMP-COX-2 Signal Pathway.	Wang, H., et al.	2009	Gastroenterology	136	5	A858-A858	excluded for improper titles
Meloxicam executes its antitumor effects against hepatocellular carcinoma in COX-2- dependent and -independent pathways.	Dong, X., et al.	2014	PLoS One	9	3	e92864	excluded for improper titles
Meta-Analysis of the Association between COX-2 Polymorphisms and Risk of Colorectal Cancer Based on Case-Control Studies.	Peng, Q., et al.	2014	PLoS One	9	4	e94790	excluded for improper titles
Molecular mechanisms of gender disparity in hepatitis B virus-associated hepatocellular carcinoma.	Liu, W. C. and Q. Y. Liu	2014	World Journal of Gastroenterology	20	20	6252-6261	excluded for improper titles
Morin regulates the expression of NF-kappa B-p65, COX-2 and matrix metalloproteinases in diethylnitrosamine induced rat hepatocellular carcinoma.	Sivaramakrishnan, V. and S. N. Devaraj	2009	Chem Biol Interact	180	3	353-359	excluded for improper titles
Morin regulates the expression of NF-kappaB-p65, COX-2 and matrix metalloproteinases in diethylnitrosamine induced rat hepatocellular carcinoma.	Sivaramakrishnan, V. and S. Niranjali Devaraj	2009	Chem Biol Interact	180	3	353-359	excluded for improper titles
NF-KappaB and COX-2 inhibitors provide complementary growth inhibition in human hepatocellular carcinoma through apoptosis and cyclind1 mediated g0/g1 arrest.	Ralstin, M. C., et al.	2005	Gastroenterology	128	4	A789-A789	excluded for improper titles
NF-κB信号传导通路相关基因不同表型肝癌患者尿8-OHdG水平观察.	唐耘天, et al.	2011	山东医药		30	15-17	excluded because of studying on other polymorphisms or prognosis of HCC
No association between hOGG1 Ser326Cys polymorphism and hepatocellular carcinoma.	Zhen-Bo, T., et al.	2013	Hepatogastroenterology	60	125	1101-1104	excluded for improper titles
Novel combination of a COX-2 inhibitor, NS398, and MEK inhibitor, U0126, in human hepatocellular carcinoma provides synergistic increase in apoptosis.	Schmidt, C. M., et al.	2003	Gastroenterology	124	4	A793-A794	excluded for improper titles
NS-398, a selective cyclooxygenase 2 inhibitor, inhibited cell growth and induced cell cycle arrest in human hepatocellular carcinoma cell lines.	Cheng, J., et al.	2002	Int J Cancer	99	5	755-761	excluded for improper titles
Omega-3 fatty acids inhibit hepatocellular carcinoma cell growth through blocking beta-catenin and COX-2.	Lim, K., et al.	2006	Hepatology	44	4	528a-528a	excluded for improper titles
Omega-3 polyunsaturated fatty acids inhibit hepatocellular carcinoma cell growth through blocking beta-catenin and cyclooxygenase-2.	Lim, K., et al.	2009	Mol Cancer Ther	8	3	3046-3055	excluded for improper titles
Overexpression of cyclooxygenase-2 in noncancerous liver tissue increases the postoperative recurrence of hepatocellular carcinoma in patients with hepatitis B virus-related cirrhosis.	He, Y. F., et al.	2010	Can J Gastroenterol	24	7	435-440	excluded for improper titles
Pattern of apoptosis by NS398, a selective COX-2 inhibitor, in hepatocellular carcinoma cell lines.	Park, M. K., et al.	2005	Cancer Res Treat	37	5	313-317	excluded for improper titles
Potent antitumor activity in experimental hepatocellular carcinoma by adenovirus-mediated coexpression of TRAIL and shRNA against COX-2.	Chen, Q., et al.	2010	Clin Cancer Res	16	14	3696-3705	excluded for improper titles
Potent Antitumor Activity in Experimental Hepatocellular Carcinoma by Adenovirus-Mediated Coexpression of TRAIL and shRNA against COX-2.	Chen, Q., et al.	2010	Clinical Cancer Research	16	14	3696-3705	excluded for improper titles
Potent cell growth inhibitory effects in hepatitis B virus X protein positive hepatocellular carcinoma cells by the selective cyclooxygenase-2 inhibitor celecoxib.	Xie, H., et al.	2009	Mol Carcinog	48	1	56-65	excluded for improper titles
Potentially functional COX-2-1195G>A polymorphism increases the risk of digestive system cancers: a meta-analysis.	Dong, J., et al.	2010	J Gastroenterol Hepatol	25	6	1042-1050	excluded for improper titles
PPARdelta activation induces COX-2 gene expression and cell proliferation in human hepatocellular carcinoma cells.	Glinghammar, B., et al.	2003	Biochem Biophys Res Commun	308	2	361-368	excluded for improper titles
PPARgamma pathway activation results in apoptosis and COX-2 inhibition in HepG2 cells.	Li, M. Y., et al.	2003	World J Gastroenterol	9	6	1220-1226	excluded for improper titles
Proapoptotic activity of NAG-1 is cell type specific and not related to COX-2 expression.	Jang, T. J., et al.	2006	Apoptosis	11	7	1131-1138	excluded for improper titles
Prognostic parameters in predicting pregnancy. A twenty-year follow-up study comprising semen analysis in 765 men of infertile couples evaluated by the Cox regression model.	Bostofte, E.	1987	Acta obstetricia et gynecologica Scandinavica	66	7	617-624	excluded for improper titles
Prognostic significance of COX-2 immunohistochemical expression in colorectal cancer: a meta-analysis of the literature.	Peng, L., et al.	2013	PLoS One	8	3	e58891	excluded for improper titles
Prognostic value of COX-2 expression in patients with non-small cell lung cancer: a systematic review and meta-analysis.	Zhan, P., et al.	2013	Journal of thoracic disease	5	1	40-47	excluded for improper titles
Promoter hypermethylation silences cyclooxygenase-2 (Cox-2) and regulates growth of human hepatocellular carcinoma cells.	Murata, H., et al.	2004	Lab Invest	84	8	1050-1059	excluded for improper titles
PTGS2 (COX-2) -765 G > C functional promoter polymorphism and its association with risk and lymph node metastasis in nasopharyngeal carcinoma.	Ben Nasr, H., et al.	2009	Mol Biol Rep	36	1	193-200	excluded for improper titles
Quantitative assessment of the association of COX-2 (Cyclooxygenase-2) immunoexpression with prognosis in human osteosarcoma: a meta-analysis.	Wang, Z., et al.	2013	PLoS One	8	12	e82907	excluded for improper titles
Rationale and feasibility of chemoprovention of hepatocellular carcinoma by cyclooxygenase-2 inhibitors.	Hu, K. Q.	2002	J Lab Clin Med	139	14	234-243	excluded for improper titles
Regression of hepatocellular carcinoma due to cyclooxygenase (COX)-2 inhibitor.	Dohmen, K., et al.	2006	Am J Gastroenterol	101	10	2437-2438	excluded for improper titles
Relationship between GSTT1 gene polymorphism and hepatocellular carcinoma in patients from China.	Chen, J., et al.	2012	Asian Pac J Cancer Prev	13	9	4417-4421	excluded for improper titles
Risk of myocardial infarction associated with selective COX-2 inhibitors: meta-analysis of randomised controlled trials.	Chen, L.-C. and D. M. Ashcroft	2007	Pharmacoepidemiology and drug safety	16	7	762-772	excluded for improper titles
Selective COX-2 inhibitor versus nonselective COX-1 and COX-2 inhibitor in the prevention of heterotopic ossification after total hip arthroplasty: a meta-analysis of randomised trials.	Xue, D., et al.	2011	International orthopaedics	35	1	41706	excluded for improper titles
Selective COX-2 inhibitor, NS-398, suppresses cellular proliferation in human hepatocellular carcinoma cell lines via cell cycle arrest.	Baek, J. Y., et al.	2007	World Journal of Gastroenterology	13	8	1175-1181	excluded for improper titles
Significance of cyclooxygenase-2 expression in human primary hepatocellular carcinoma.	Qiu, D. K., et al.	2002	World J Gastroenterol	8	13	815-817	excluded for improper titles
Silymarin downregulates COX-2 expression and attenuates hyperlipidemia during NDEA-induced rat hepatocellular carcinoma.	Ramakrishnan, G., et al.	2008	Mol Cell Biochem	313	41641	53-61	excluded for improper titles
Sinomenine hydrochloride enhancement of the inhibitory effects of anti-transferrin receptor antibody-dependent on the COX-2 pathway in human hepatoma cells.	Hong, Y., et al.	2013	Cancer Immunol Immunother	62	3	447-454	excluded for improper titles
Specific COX-2 inhibitor NS398 induces apoptosis in human liver cancer cell line HepG2 through BCL-2.	Huang, D. S., et al.	2005	World J Gastroenterol	11	2	204-207	excluded for improper titles
Specific COX-2 inhibitor, meloxicam, suppresses proliferation and induces apoptosis in human HepG2 hepatocellular carcinoma cells.	Li, J., et al.	2006	J Gastroenterol Hepatol	21	12	1814-1820	excluded for improper titles
Specific COX-2 inhibitor, NS-398, suppresses cellular proliferation and induces apoptosis in human hepatocellular carcinoma cells.	Cheng, A. S., et al.	2003	Int J Oncol	23	1	113-119	excluded for improper titles
Specific COX-2 inhibitor, NS-398, suppresses cellular proliferation and induces apoptosis in human hepatocellular carcinoma cells.	Cheng, A. S. L., et al.	2003	Int J Oncol	23	1	113-119	excluded for improper titles
Systematic review and meta-analysis of COX-2 expression and polymorphisms in prostate cancer.	Shao, N., et al.	2012	Mol Biol Rep	39	12	10997-11004	excluded for improper titles
Target genes discovery through copy number alteration analysis in human hepatocellular carcinoma.	Gu, D. L., et al.	2013	World Journal of Gastroenterology	19	47	8873-8879	excluded for improper titles
The (-765 GC) promoter variant of the COX-2/PTGS2 gene is associated with a lower risk for end-stage hip and knee osteoarthritis.	Schneider, E. M., et al.	2011	Annals of the rheumatic diseases	70	8	1458-1460	excluded for improper titles
The association between cyclooxygenase-2 1195 G/A polymorphism and hepatocellular carcinoma: evidence from a meta-analysis.	Bu, X. and C. Zhao	2013	Tumour Biol	34	3	1479-1484	excluded for improper titles
The association of four common polymorphisms from four candidate genes (COX-1, COX-2, ITGA2B, ITGA2) with aspirin insensitivity: a meta-analysis.	Weng, Z., et al.	2013	PLoS One	8	11	e78093	excluded for improper titles
The Cox-2 -1195 G > A polymorphism and cancer risk: a meta-analysis of 25 case-control studies.	Tang, Z., et al.	2011	Mutagenesis	26	6	729-734	excluded for improper titles
The COX-2 G/C -765 polymorphism may modulate the occurrence of cerebrovascular ischemia.	Colaizzo, D., et al.	2006	Blood coagulation & fibrinolysis : an international journal in haemostasis and thrombosis	17	2	93-96	excluded for improper titles
The COX-2 gene promoter polymorphism -765 delays CD4 T-cell reconstitution after lymphocyte depletion with antithymocyte globulins.	Courivaud, C., et al.	2011	Human immunology	72	11	1060-1063	excluded for improper titles
The COX-2 promoter polymorphism -765 G>C is associated with early-onset, conventional and stump gastric cancers.	Sitarz, R., et al.	2008	Mod Pathol	21	6	685-690	excluded for improper titles
The COX-2 promoter polymorphism and susceptibility to Hepatitis B-related liver cancer [thesis in Chinese].	He, J. and Y. M. Li	2011	thesis				excluded by being a thesis
The cyclooxygenase-2 (PTGS2) 8473T>C polymorphism is associated with breast cancer risk.	Langsenlehner, U., et al.	2006	Clin Cancer Res	12	4	1392-1394	excluded for improper titles
The cyclooxygenase-2 inhibitor celecoxib attenuates hepatocellular carcinoma growth and c-Met expression in an orthotopic mouse model.	Yin, J., et al.	2011	Oncol Res	19	41702	131-139	excluded for improper titles
The effect of cyclooxygenase-2 (COX-2) inhibitor, Celecoxib, on xenograft of hepatocellular carcinoma (HCC) in nude mice.	Tang, T. C., et al.	2003	Clinical Cancer Research	9	16	6149s-6149s	excluded for improper titles
The Effect of PNPLA3 on Fibrosis Progression and Development of Hepatocellular Carcinoma: A Meta-analysis.	Singal, A. G., et al.	2014	Am J Gastroenterol	109	3	325-334	excluded for improper titles
The functional interaction between Acyl-CoA synthetase 4, 5-lipooxygenase and cyclooxygenase-2 controls tumor growth: a novel therapeutic target.	Orlando, U. D., et al.	2012	PLoS One	7	7	e40794	excluded because of studying on other polymorphisms or prognosis of HCC
The MDR phenotype is associated with the expression of COX-2 and iNOS in a human hepatocellular carcinoma cell line.	Fantappie, O., et al.	2002	Hepatology	35	4	843-852	excluded for improper titles
The significance of cyclooxygenase-2 expression in human hepatocellular carcinoma.	Chi-Man Tang, T., et al.	2005	Biomed Pharmacother	59 Suppl 2	3	S311-316	excluded for improper titles
The study on relationship between gene polymorphism of cyclooxygenase-2 as well as environment risk factors and familial clustering of primary liver carcinoma in the guangxi [thesis in Chinese].	Bao, G. H. and T. R. Huang	2012	thesis				excluded by being a thesis
The XRCC1 Arg280His gene polymorphism and hepatocellular carcinoma risk: a meta-analysis.	Li, L. P., et al.	2013	Asian Pac J Cancer Prev	14	3	2033-2036	excluded for improper titles
The XRCC1 Arg399Gln genetic polymorphism contributes to hepatocellular carcinoma susceptibility: an updated meta-analysis.	Pan, Y., et al.	2013	Asian Pac J Cancer Prev	14	10	5761-5767	excluded for improper titles
TP53 codon 72 polymorphism with hepatocellular carcinoma: a metaanalysis.	Ding, C., et al.	2012	J Int Med Res	40	2	446-454	excluded for improper titles
Tumor cyclooxygenase-2 gene suppresses local immune responses in patients with hepatocellular carcinoma.	Iwamoto, A., et al.	2006	Tumori	92	7	130-133	excluded for improper titles
Tumor necrosis factor-alpha 238 G/A polymorphism and risk of hepatocellular carcinoma: evidence from a meta-analysis.	Cheng, K., et al.	2013	Asian Pac J Cancer Prev	14	5	3275-3279	excluded for improper titles
Vivo and in vitro effect and mechanisms of cyclooxygenase-2 (COX-2)-independent growth inhibition of human hepatocellular carcinoma (HCC) cells by celecoxib.	Cui, W., et al.	2005	Hepatology	42	4	302a-302a	excluded for improper titles
X-ray repair cross-complementing group 1 polymorphisms and hepatocellular carcinoma: a meta-analysis.	Xie, T., et al.	2012	World J Gastroenterol	18	31	4207-4214	excluded for improper titles
XRCC1 genetic polymorphism Arg399Gln and hepatocellular carcinoma risk: a meta-analysis.	Liu, F., et al.	2011	Liver Int	31	6	802-809	excluded for improper titles
广西区原发性肝癌高危人群中NF-κB信号传导通路基因多态性的研究.	唐耘天, et al.	2010	肿瘤预防与治疗		1	15-18	excluded because of studying on other polymorphisms or prognosis of HCC
环氧合酶-2与原发性肝癌关系的研究进展.	纪龙, et al.	2009	肿瘤预防与治疗	22	1	84-87	excluded for improper titles
环氧化酶-2765G/C基因多态性对原发性肝癌易感性的研究.	宋霞, et al.	2011	实用癌症杂志		3	255-258	excluded for improper titles
环氧化酶2基因-1195G/A基因型和病毒性乙型肝炎相关性肝癌发病风险相关的病例对照研究.	刘丽凤, et al.	2010	胃肠病学和肝病学杂志		4	333-335	included
环氧化酶2基因Gly587Arg多态与原发性肝癌发病风险的相关性.	王光霞, et al.	2014	中国综合临床	30	2	141-143	excluded because of studying on other polymorphisms or prognosis of HCC
