# Supplementary material for: The Association between Three Cyclooxygenase-2 Polymorphisms and Hepatocellular Carcinoma Risk: A Meta-Analysis
Source: PLoS One. 2015 Mar 2;10(3):e0118251. doi: 10.1371/journal.pone.0118251 (PMC4346398; doi:10.1371/journal.pone.0118251)
Supplement: S1 Support Information — (ZIP) [file pone.0118251.s002.zip › detailed data extracted from eligible articles.xls]

## Sheet: Sheet1
1195G/A
	A vs G		cases		controls		ES	lowerCI	upperCI	adjusted OR( 95%CI)
			n	N	n	N
		Xu,DK 2008	311	540	555	1080	1.28467	1.04316	1.58209
		Liu.lf 2010	248	420	422	840	1.42819	1.12696	1.80995
		Fang.XJ 2011	762	1560	769	1560	0.982205	0.853562	1.13024
		Chang,WS 2012	312	619	284	577	1.04849	0.835689	1.31549
		Mohaned,F 2014	77	150	148	250	0.726953	0.483607	1.09275
		Akkiz,H 2011	218	258	222	258	0.883784	0.542778	1.43903
		Gharib,A 2014	146	240	132	260	1.50612	1.05566	2.14881
	GA vs GG
		Xu,DK 2008	125	177	287	406	0.996717	0.676422	1.46867
		Liu.lf 2010	110	141	216	317	1.6592	1.04396	2.63702
		Fang.XJ 2011	390	594	381	586	1.02864	0.809322	1.30739	1.30（0.91-1.86）
		Chang,WS 2012	144	214	145	219	1.04985	0.703773	1.56612
		Mohaned,F 2014	49	61	22	62	7.42424	3.27633	16.8235
		Akkiz,H 2011	36	38	32	34	1.125	0.149689	8.45505
		Gharib,A 2014	60	77	66	97	1.65775	0.8339	3.29554	1.7（0.87-3.53）
	AA vs GG
		Xu,DK 2008	93	145	134	253	1.58826	1.0439	2.41649
		Liu.lf 2010	69	100	103	204	2.18259	1.31734	3.61614
		Fang.XJ 2011	186	390	194	399	0.963463	0.728659	1.27393	1.35(0.89-2.05)
		Chang,WS 2012	84	154	81	155	1.0963	0.701022	1.71445
		Mohaned,F 2014	14	26	63	103	0.740741	0.311297	1.76262
		Akkiz,H 2011	91	93	95	97	0.957895	0.132132	6.94428
		Gharib,A 2014	43	60	33	64	2.37611	1.12756	5.00718	2.5(1.18-5.37)
	GG+GA vs AA
		Xu,DK 2008	177	270	406	540	0.628158	0.457039	0.863345
		Liu.lf 2010	141	210	317	420	0.663969	0.461491	0.955285
		Fang.XJ 2011	594	780	586	780	1.05725	0.838971	1.33232
		Chang,WS 2012	214	298	219	300	0.94227	0.65827	1.3488
		Mohaned,F 2014	61	75	62	125	4.42742	2.24648	8.72568
		Akkiz,H 2011	38	129	34	129	1.16677	0.676731	2.01168
		Gharib,A 2014	77	120	97	130	0.609206	0.353824	1.04892
	GA+AA vs GG
		Xu,DK 2008	218	270	421	540	1.185	0.822987	1.70625
		Liu.lf 2010	179	210	319	420	1.82819	1.17495	2.84463
		Fang.XJ 2011	576	780	575	780	1.00665	0.803301	1.26147	1.32(0.94-1.85)
		Chang,WS 2012	228	298	226	300	1.0665	0.732982	1.55177
		Mohaned,F 2014	63	75	85	125	2.47059	1.19929	5.08949
		Akkiz,H 2011	127	129	127	129	1	0.138715	7.20904	1.17(0.68-2.01)
		Gharib,A 2014	103	120	99	130	1.89721	0.987783	3.64391
8473T/C
	C vs T
		Chang,W,S 2012	103	596	97	596	1.07478	0.793073	1.45655
		Fang,X,J 2011	307	1560	308	1560	0.995958	0.834889	1.1881
		Akkiz,H 2011	72	258	80	258	0.86129	0.58962	1.25814	0.90 (0.69–1.18)
	TC vs TT
		Chang,W,S 2012	103	298	97	298	1.09453	0.778927	1.538
		Fang,X,J 2011	235	744	258	755	0.889379	0.716842	1.10344	0.85（0.62-1.16）
		Akkiz,H 2011	56	121	62	120	0.805955	0.485984	1.3366	0.81（0.49-1.34）
	TC+CC vs TT
		Chang,W,S 2012	103	298	97	298	1.09453	0.778927	1.538
		Fang,X,J 2011	271	780	283	780	0.935021	0.759867	1.15055	0.87（0.64-1.18）
		Akkiz,H 2011	64	129	71	129	0.804334	0.493078	1.31207	0.80（0.49-1.31）
	TC+TT vs CC
		Chang,W,S 2012	298	298	298	298
		Fang,X,J 2011	744	780	755	780	0.684327	0.406761	1.1513
		Akkiz,H 2011	121	129	120	129	1.13437	0.423503	3.03849
765G/C
	C vs G
		Gharib,A 2014	38	240	51	260	0.770918	0.485503	1.22412
		He,J 2012	87	600	138	1800	2.04246	1.53444	2.71868
		Chang,W,S 2012	36	596	48	596	0.733929	0.468961	1.14861
		Akkiz,H 2011	54	258	69	258	0.725064	0.482446	1.08969	0.78(0.57-1.07)
		Xu,D,K 2008	37	540	25	1080	3.10418	1.84841	5.21307
	GC vs GG
		Gharib,A 2014	30	116	39	124	0.760286	0.433197	1.33435
		He,J 2012	67	290	118	890	1.96565	1.40638	2.74731
		Chang,W,S 2012	36	298	48	298	0.715649	0.449263	1.13999
		Akkiz,H 2011	46	125	39	114	1.11977	0.658507	1.90412	1.12(0.66-1.90)
		Xu,D,K 2008	37	270	25	540	3.27124	1.92451	5.56039
	CC vs GG
		Gharib,A 2014	4	90	6	91	0.658915	0.179543	2.41819
		He,J 2012	10	233	10	782	3.46188	1.42293	8.42253
		Chang,W,S 2012	0	262	0	250
		Akkiz,H 2011	4	83	15	90	0.253165	0.0803776	0.79739	0.25（0.08-0.79）
		Xu,D,K 2008	0	233	0	515
	GC+CC vs GG
		Gharib,A 2014	34	120	44	130	0.74677	0.43655	1.27744
		He,J 2012	77	300	128	900	2.08254	1.51294	2.86659
		Chang,W,S 2012	36	298	48	298	0.715649	0.449263	1.13999
		Akkiz,H 2011	50	129	54	129	0.879044	0.534337	1.44613	0.88 (0.53–1.45)
		Xu,D,K 2008	37	270	25	540	3.27124	1.92451	5.56039
	GG+GC vs CC
		Gharib,A 2014	116	120	124	130	1.40323	0.386177	5.09881
		He,J 2012	290	300	890	900	0.325843	0.13428	0.790685
		Chang,W,S 2012	298	298	298	298
		Akkiz,H 2011	125	129	114	129	4.11184	1.32592	12.7513
		Xu,D,K 2008	270	270	540	540
